# Supplementary material for: Bandgap Engineering of Two-Dimensional Double Perovskite Cs4AgBiBr8/WSe2 Heterostructure from Indirect Bandgap to Direct Bandgap by Introducing Se Vacancy
Source: Materials (Basel). 2023 May 11;16(10):3668. doi: 10.3390/ma16103668 (PMC10221128; doi:10.3390/ma16103668)
Supplement: Supplementary file 1 [file materials-16-03668-s001.zip]

Archive with 1 entries (1 files):
- materials-2317657-supplementary.pdf
